# Supplementary material for: Leveraging Existing Biodiversity and Zoonosis Monitoring Infrastructure for Integrative Plant Pathogen Surveillance in Natural Ecosystems
Source: Insects. 2026 Apr 2;17(4):383. doi: 10.3390/insects17040383 (PMC13115571; doi:10.3390/insects17040383)
Supplement: Supplementary file 1 [file insects-17-00383-s001.zip]

Archive with 1 entries (1 files):
- insects-4209644-supplementary.xlsx
