# Supplementary material for: Leveraging Existing Biodiversity and Zoonosis Monitoring Infrastructure for Integrative Plant Pathogen Surveillance in Natural Ecosystems
Source: Insects. 2026 Apr 2;17(4):383. doi: 10.3390/insects17040383 (PMC13115571; doi:10.3390/insects17040383)
Supplement: Supplementary file 1 [file insects-17-00383-s001.zip › insects-4209644-supplementary.xlsx]

## Sheet: Table S1
Table S1. List of all Auchenorrhyncha insects tested for phytoplasma presence.
Details of the sampling design for both bodiversity monitoring and zoonosis monitoring surveys are reported in the last two columns
Monitoring program type	Location/sample	species	Specimens tested	M	F	biodiversity monitoring survey sampling design					zoonosis monitoring survey sampling design
biodiversity monitoring survey	Illinois: Lawrence County, IL 20-16-3	Macrosteles lepida	2	2		2021 (adapted from Trivellone et al 2026) Hoppers were sampled using two methods, sweep-netting and vacuum sampling (using a modified leaf blower vacuum) (cf. Dietrich, 2009b). Each site was visited twice, toward the middle (June/early July) and near the end of the normal growing season (late August/early September) in 2021. Each sample included 100 sweeps and 3 min of vacuuming along 50-m random…					2022 (adapted from Mackay et al 2022) A CDC light trap (John W. Hock Co., Gainesville, FL) and four artificial resting shelters (~100 liter capacity black, collapsible nylon laundry hampers) were placed at each of three sampling locations (“A”, “B” and “C”), spaced at least 100 m apart. Additionally, a CDC light trap with a blue LED bulb (473 nm wavelength), and a BG-2 Sentinel trap containing an…
biodiversity monitoring survey	Illinois: Lawrence County, IL 20-16-3	Cicadula saliens	1	1
biodiversity monitoring survey	Illinois: Vermilion County, IL25-1	Telamona tristis	1	1
biodiversity monitoring survey	Illinois: Vermilion County, IL25-1	Chlorotettix sp.	1		1
biodiversity monitoring survey	Illinois: Vermilion County, IL25-1	Ponana sp.	3	2	1
biodiversity monitoring survey	Illinois: Vermilion County, IL25-1	Streptanus sp.	1		1
biodiversity monitoring survey	Illinois: Vermilion County, IL25-1	Chlorotettix sp.	1	1
biodiversity monitoring survey	Illinois: Vermilion County, IL25-1	Evacanthus nigramericanus	1		1
biodiversity monitoring survey	Illinois: Vermilion County, IL25-1	Paraphlepsius sp.	1		1
biodiversity monitoring survey	Illinois: Vermilion County, IL25-1	Alebra sp.	1	1
biodiversity monitoring survey	Illinois: Vermilion County, IL25-1	Scaphytopius magdalensis	1		1
biodiversity monitoring survey	Illinois: Vermilion County, IL25-5	Archasia belfragei	1		1
biodiversity monitoring survey	Illinois: Vermilion County, IL25-5	Ponana sp.	4	4	2
biodiversity monitoring survey	Illinois: Vermilion County, IL25-5	Gyponana sp.	4	6	2
biodiversity monitoring survey	Illinois: Vermilion County, IL25-5	Chlorotettix sp.	4	3	6
biodiversity monitoring survey	Illinois: Vermilion County, IL25-5	Amblysellus curtisii	4	2	2
biodiversity monitoring survey	Illinois: Vermilion County, IL25-5	Draeculacephala antica	4	2	2
biodiversity monitoring survey	Illinois: Vermilion County, IL25-5	Agallia constricta	4	1	3
biodiversity monitoring survey	Illinois: Vermilion County, IL25-5	Agalliopsis novella	1	1
biodiversity monitoring survey	Illinois: Vermilion County, IL25-5	Delphacini	1		1
biodiversity monitoring survey	Illinois: Vermilion County, IL25-5	Macrosteles quadrilineatus	4	1	4
biodiversity monitoring survey	Illinois: Vermilion County, IL25-5	Osbornellus sp.	1	1
biodiversity monitoring survey	Illinois: Vermilion County, IL25-5	Tylozygus bifidus	1	1
biodiversity monitoring survey	Illinois: Vermilion County, IL25-5	Scaphoideus sp.	2		2
biodiversity monitoring survey	Illinois: Vermilion County, IL25-5	Xestocephalus desertorum	2	2
biodiversity monitoring survey	Illinois: Vermilion County, IL25-5	Scaphoideus sp.	2		2
biodiversity monitoring survey	Illinois: Vermilion County, IL25-5	Osbornellus auronitens	3	3
biodiversity monitoring survey	Illinois: Vermilion County, IL25-5	Scaphoideus sp.	2		2
biodiversity monitoring survey	Illinois: Vermilion County, IL25-5	Latalus sayi	1		1
biodiversity monitoring survey	Illinois: Vermilion County, IL25-5	Chlorotettix sp.	1		1
biodiversity monitoring survey	Illinois: Vermilion County, IL25-5	Paraphlepsius sp.	1		1
biodiversity monitoring survey	Illinois: Vermilion County, IL25-5	Prescottia sp.	1		1
biodiversity monitoring survey	Illinois: Vermilion County, IL25-5	Ponana sp.	1	1
biodiversity monitoring survey	Illinois: Vermilion County, IL25-5	Eratoneura sp.	1		1
biodiversity monitoring survey	Illinois: Vermilion County, IL25-5	Scaphoideus sp.	1	1
biodiversity monitoring survey	Illinois: Vermilion County, IL25-5	Otiocerus sp.	1	1
biodiversity monitoring survey	Illinois: Vermilion County, IL25-5	Erythroneura sp.	2	2		References
biodiversity monitoring survey	Illinois: Vermilion County, IL25-5	Erythridula sp.	4	5	3	[64] Trivellone, V., Dietrich, C. H., Panassiti, B., Pagels, A., Janssen, E., Marcum, P. B., ... & Molano-Flores, B. (2026). Vegetation mediates the effect of management and habitat on Auchenorrhyncha species richness, but not community quality, in restored grasslands. Journal for Nature Conservation, 127231.					[13] Mackay, A. J., Cara, C., Kim, C. H., & Stone, C. M. (2022). Update on the distribution of Culiseta melanura in regions of Illinois with prior eastern equine encephalitis virus activity. Journal of Vector Ecology 47(2), 230–234. https://doi.org/10.52707/1081-1710-47.2.230
biodiversity monitoring survey	Illinois: Vermilion County, IL25-5	Eratoneura sp.	4	5	2
biodiversity monitoring survey	Illinois: Vermilion County, IL25-5	Erythroneurini	3		3
biodiversity monitoring survey	Illinois: Vermilion County, IL25-5	Empoasca sp.	4	4	2
biodiversity monitoring survey	Illinois: Vermilion County, IL25-5	Erythridula sp.	4	2	2
biodiversity monitoring survey	Illinois: Vermilion County, IL25-5	Xestocephalus desertorum	1	1
biodiversity monitoring survey	Illinois: Vermilion County, IL25-5	Delphacini	1		1						Mackay, A.J., Cara, C., Blackshear, M., Jones, L.E., Jude, N., Seo, D., Promee, J.S., Marguccio, A., Ciloglu, A., Kim, C.-H., Stone, C. (in review) Detection of Jamestown Canyon virus in mosquito populations, northeastern Illinois, USA. Emerging Infectious Diseases.
biodiversity monitoring survey	Illinois: Vermilion County, IL25-5	Typhlocyba sp.	4	2	3
biodiversity monitoring survey	Illinois: Monroe County, IL 20-38	Texananus majestus	3	1	2
biodiversity monitoring survey	Illinois: Monroe County, IL 20-38	Gyponana sp.	2	1	1
biodiversity monitoring survey	Illinois: Monroe County, IL 20-38	Chlorotettix tunicatus	2	1	1
biodiversity monitoring survey	Illinois: Monroe County, IL 20-38	Prescottia lobata	1		1
biodiversity monitoring survey	Illinois: Pope County, IL 20-36	Amblysellus sp.	4	2	2
biodiversity monitoring survey	Illinois: Pope County, IL 20-36	Deltella decisa	4	2	2
biodiversity monitoring survey	Illinois: Pope County, IL 20-36	Memnonia sp.	3		3
biodiversity monitoring survey	Illinois: Pope County, IL 20-36	Polyamia apicata	4	2	2
biodiversity monitoring survey	Illinois: Pope County, IL 20-36	Agallia constricta	4	2	2
biodiversity monitoring survey	Illinois: Pope County, IL 20-36	Polyamia sp.	2		2
biodiversity monitoring survey	Illinois: Pope County, IL 20-36	Liburniella ornata	4	2	2
biodiversity monitoring survey	Illinois: Pope County, IL 20-36	Polyamia weedi	3	3
biodiversity monitoring survey	Illinois: Pope County, IL 20-36	Polyamia herbida	1	1
biodiversity monitoring survey	Illinois: Lawrence County, IL 20-16-2	Scaphoideus sp.	1		1
biodiversity monitoring survey	Illinois: Lawrence County, IL 20-16-2	Macrosteles quadrilineatus	1		1
biodiversity monitoring survey	Illinois: Lawrence County, IL 20-16-2	Chlorotettix filamentus	4	2	2
biodiversity monitoring survey	Illinois: Lawrence County, IL 20-16-2	Graminella fitchii	1	1
biodiversity monitoring survey	Illinois: Lawrence County, IL 20-16-2	Limotettix truncatus	4	2	2
biodiversity monitoring survey	Illinois: Knox County, IL 20-10-1	Amblysellus curtisii	4	2	2
biodiversity monitoring survey	Illinois: Knox County, IL 20-10-1	Athysanus argentarius	4	2	2
biodiversity monitoring survey	Illinois: Knox County, IL 20-10-1	Latalus sayi	4	2	2
biodiversity monitoring survey	Illinois: Knox County, IL 20-10-1	Sorhoanus orientalis	4	2	2
biodiversity monitoring survey	Illinois: Knox County, IL 20-10-1	Flexamia reflexa	4	2	2
biodiversity monitoring survey	Illinois: Knox County, IL 20-10-1	Flexamia pectinata	4	1	3
biodiversity monitoring survey	Illinois: Adams County, IL 20-13-1	Flexamia pectinata	4	2	2
biodiversity monitoring survey	Illinois: Adams County, IL 20-13-1	Athysanus argentarius	2		2
biodiversity monitoring survey	Illinois: Adams County, IL 20-13-1	Micrutalis calva	2	2
biodiversity monitoring survey	Illinois: Morgan County, IL 20-15-1	Flexamia albida	2	2
biodiversity monitoring survey	Illinois: Morgan County, IL 20-15-1	Flexamia pectinata	4	2	2
biodiversity monitoring survey	Illinois: Morgan County, IL 20-15-1	Polyamia caperata	2	1	1
biodiversity monitoring survey	Illinois: Morgan County, IL 20-15-1	Laevicephalus minimum	1	1
biodiversity monitoring survey	Illinois: Lawrence County, IL 20-16-3	Scaphoideus immistus	4	2	2
biodiversity monitoring survey	Illinois: Lawrence County, IL 20-16-3	Micrutalis calva	4	4
biodiversity monitoring survey	Illinois: Lawrence County, IL 20-16-3	Graminella fitchii	4	2	2
biodiversity monitoring survey	Illinois: Lawrence County, IL 20-16-3	Stenocranus (Codex) lautus	4	2	2
biodiversity monitoring survey	Illinois: Vermilion County, IL 20-19-1	Macrosteles lepida	1	1
biodiversity monitoring survey	Illinois: Vermilion County, IL 20-19-1	Paraphlepsius irroratus	4	2	2
biodiversity monitoring survey	Illinois: Vermilion County, IL 20-19-1	Cyrtolobus pallidifrontis	4	2	2
biodiversity monitoring survey	Illinois: Vermilion County, IL 20-19-1	Acutalis tartarea	3	1	2
biodiversity monitoring survey	Illinois: Shelby County, IL 20-18-1	Diplocolenus configuratus	4	4
biodiversity monitoring survey	Illinois: Shelby County, IL 20-18-1	Stenocranus anthracinus	4	2	2
biodiversity monitoring survey	Illinois: Shelby County, IL 20-18-1	Acutalis tartarea	4	1	3
biodiversity monitoring survey	Illinois: Shelby County, IL 20-18-1	Scaphytopius frontalis	1	1
biodiversity monitoring survey	Illinois: Vermilion County, IL25-1	Scaphytopius acutus	3	2	1
biodiversity monitoring survey	Illinois: Vermilion County, IL25-1	Macrosteles lepida	3		3
biodiversity monitoring survey	Illinois: Vermilion County, IL25-1	Scaphoideus obtusus	1	1
biodiversity monitoring survey	Illinois: Vermilion County, IL25-1	Idiodonus kennicotti	4	2	4
biodiversity monitoring survey	Illinois: Vermilion County, IL25-1	Bandara curvata	1	1
biodiversity monitoring survey	Illinois: Vermilion County, IL25-1	Alebra sp.	4	2	2
biodiversity monitoring survey	Illinois: Vermilion County, IL25-1	Norvellina seminuda	4	4
biodiversity monitoring survey	Illinois: Vermilion County, IL25-1	Paraphlepsius fulvidorsum	2		2
biodiversity monitoring survey	Illinois: Vermilion County, IL25-1	Scaphoideus titanus	3	1	2
biodiversity monitoring survey	Illinois: Vermilion County, IL25-1	Scaphoideus blennus	1		1
biodiversity monitoring survey	Illinois: Vermilion County, IL25-1	Scaphoideus torqus	1		1
biodiversity monitoring survey	Illinois: Vermilion County, IL25-1	Caphodus obliquus	1		1
biodiversity monitoring survey	Illinois: Vermilion County, IL25-1	Cixius basalis	2	1	1
biodiversity monitoring survey	Illinois: Vermilion County, IL25-1	Cyrtolobus maculifrontis	2	2
biodiversity monitoring survey	Illinois: Vermilion County, IL25-1	Cyrtolobus discoidalis	1	1
biodiversity monitoring survey	Illinois: Vermilion County, IL25-1	Smilia camelus	1	1
biodiversity monitoring survey	Illinois: Vermilion County, IL25-1	Archasia belfragei	1	1
biodiversity monitoring survey	Illinois: Vermilion County, IL25-1	Empoa querci	4	2	2
biodiversity monitoring survey	Illinois: Vermilion County, IL25-1	Clastoptera obtusa	3	1	2
biodiversity monitoring survey	Illinois: Vermilion County, IL25-1	Graminella nigrifrons	1	1
biodiversity monitoring survey	Illinois: Vermilion County, IL25-1	Pediopsoides distinctus	2	2
biodiversity monitoring survey	Illinois: Vermilion County, IL25-1	Plesiommata tripunctata	1	1
biodiversity monitoring survey	Illinois: Vermilion County, IL25-1	Gyponana ortha	4	2	2
biodiversity monitoring survey	Illinois: Vermilion County, IL25-1	Colladonus clitellarius	2	1	1
biodiversity monitoring survey	Illinois: Vermilion County, IL25-1	Pediopsoides distinctus	1	1
biodiversity monitoring survey	Illinois: Vermilion County, IL25-1	Macropsis sp.	4	3	1
biodiversity monitoring survey	Illinois: Vermilion County, IL25-1	Penestragania robusta	2	1	1
biodiversity monitoring survey	Illinois: Vermilion County, IL25-1	Chlorotettix lusorius	4	2	2
biodiversity monitoring survey	Illinois: Vermilion County, IL25-1	Agallia quadripunctata	1	1
biodiversity monitoring survey	Illinois: Vermilion County, IL25-1	Pintalia delicata	1	1
biodiversity monitoring survey	Illinois: Vermilion County, IL25-1	Paraphlepsius irroratus	1	1
biodiversity monitoring survey	Illinois: Vermilion County, IL25-1	Draeculacephala robinsoni	4	3	1
biodiversity monitoring survey	Illinois: Vermilion County, IL25-1	Amblysellus curtisii	4	2	2
biodiversity monitoring survey	Illinois: Vermilion County, IL25-1	Ponana rubida	1	1
biodiversity monitoring survey	Illinois: Clark County, IL25-2	Cyrtolobus vau	1	1
biodiversity monitoring survey	Illinois: Clark County, IL25-2	Melanoliarus sp.	4	2	2
biodiversity monitoring survey	Illinois: Clark County, IL25-2	Cedusa sp.	4	2	2
biodiversity monitoring survey	Illinois: Clark County, IL25-2	Telamona decorata	3	1	2
biodiversity monitoring survey	Illinois: Clark County, IL25-2	Macrosteles quadrilineatus	4	3	1
biodiversity monitoring survey	Illinois: Clark County, IL25-2	Scaphoideus sp.	4	2	2
biodiversity monitoring survey	Illinois: Clark County, IL25-2	Osbornellus sp.	4	3	1
biodiversity monitoring survey	Illinois: Clark County, IL25-2	Scaphoideus merus	2	1	1
biodiversity monitoring survey	Illinois: Clark County, IL25-2	Scaphoideus sp.	4	4	5
biodiversity monitoring survey	Illinois: Clark County, IL25-2	Stenocranus sp.	2	1	1
biodiversity monitoring survey	Illinois: Clark County, IL25-2	Alebra sp.	1	1
biodiversity monitoring survey	Illinois: Clark County, IL25-2	Eratoneura sp.	1		1
biodiversity monitoring survey	Illinois: Clark County, IL25-2	Empoasca sp.	3		3
biodiversity monitoring survey	Illinois: Clark County, IL25-2	Ossiannilssonola sp.	1	1
biodiversity monitoring survey	Illinois: Clark County, IL25-2	Idiodonus sp.	1		1
biodiversity monitoring survey	Illinois: Clark County, IL25-2	Paraphlepsisus sp.	1	1
biodiversity monitoring survey	Illinois: Clark County, IL25-2	Polyamia sp.	1	1
biodiversity monitoring survey	Illinois: Clark County, IL25-2	Cicadula saliens	2	2
biodiversity monitoring survey	Illinois: Clark County, IL25-2	Norvellina seminuda	1	1
biodiversity monitoring survey	Illinois: Clark County, IL25-2	Tylozygus bifidus	1		1
biodiversity monitoring survey	Illinois: Clark County, IL25-2	Daltonia sp.	1	1
biodiversity monitoring survey	Illinois: Clark County, IL25-2	Planicephalus flavicosta	1	1
biodiversity monitoring survey	Illinois: Clark County, IL25-2	Xestocephalus desertorum	2	2
biodiversity monitoring survey	Illinois: Clark County, IL25-2	Macropsis sp.	1		1
biodiversity monitoring survey	Illinois: Clark County, IL25-2	Scphytopius acutus	1	1
biodiversity monitoring survey	Illinois: Clark County, IL25-2	Chlorotettix sp.	1	1
biodiversity monitoring survey	Illinois: Mason County, IL25-7	Latalus missellus	1		1
biodiversity monitoring survey	Illinois: Mason County, IL25-7	Menosomia cincta	4	2	2
biodiversity monitoring survey	Illinois: Mason County, IL25-7	Chlorotettix sp.	3	2	1
biodiversity monitoring survey	Illinois: Mason County, IL25-7	Planicephalus flavicosta	3	1	2
biodiversity monitoring survey	Illinois: Mason County, IL25-7	Paraphlepsius sp.	1	1
biodiversity monitoring survey	Illinois: Mason County, IL25-7	Texananus decorus	1	1
biodiversity monitoring survey	Illinois: Mason County, IL25-7	Pendarus punctiscriptus	3	1	2
biodiversity monitoring survey	Illinois: Mason County, IL25-7	Paraphlepsius irroratus	4	2	2
biodiversity monitoring survey	Illinois: Mason County, IL25-7	Texananus majestas	1		1
biodiversity monitoring survey	Illinois: Mason County, IL25-7	Agallia constricta	4	2	2
biodiversity monitoring survey	Illinois: Mason County, IL25-7	Agalliopsis novella	1	1
biodiversity monitoring survey	Illinois: Mason County, IL25-7	Graphocephala coccinea	1	1
biodiversity monitoring survey	Illinois: Mason County, IL25-7	Achilidae	1	1
biodiversity monitoring survey	Illinois: Mason County, IL25-7	Flexamia sp.	1		1
biodiversity monitoring survey	Illinois: Mason County, IL25-7	Tylozygus bifidus	2		2
biodiversity monitoring survey	Illinois: Mason County, IL25-7	Erythroneura sp.	1	1
biodiversity monitoring survey	Illinois: Mason County, IL25-7	Delphacini	1	1
biodiversity monitoring survey	Illinois: Mason County, IL25-7	Amphigonalia sp.	1	1
biodiversity monitoring survey	Illinois: Mason County, IL25-7	Polyamia sp.	1	1
biodiversity monitoring survey	Illinois: Mason County, IL25-7	Paraphlepsius sp.	1	1
biodiversity monitoring survey	Illinois: Mason County, IL25-7	Acanalonia bivittata	1	1
biodiversity monitoring survey	Illinois: Mason County, IL25-7	Hebata recurvata	4		4
biodiversity monitoring survey	Illinois: Mason County, IL25-7	Balclutha sp.	4	3	1
biodiversity monitoring survey	Illinois: Mason County, IL25-7	Osbornellus sp.	1		1
biodiversity monitoring survey	Illinois: Mason County, IL25-7	Colladonus clitellarius	1		1
biodiversity monitoring survey	Illinois: Mason County, IL25-7	Graminella nigrifrons	4	1	3
biodiversity monitoring survey	Illinois: Mason County, IL25-7	Scaphytopius acutus	4		4
biodiversity monitoring survey	Illinois: Mason County, IL25-7	Macrosteles quadrilineatus	4	4
biodiversity monitoring survey	Illinois: Mason County, IL25-7	Macrosteles variata	1	1
biodiversity monitoring survey	Illinois: Vermilion County, IL25-6	Osbornellus auronitens	4	1	3
biodiversity monitoring survey	Illinois: Vermilion County, IL25-6	Osbornellus consors	2		2
biodiversity monitoring survey	Illinois: Vermilion County, IL25-6	Scaphoideus sp.	1	1
biodiversity monitoring survey	Illinois: Vermilion County, IL25-6	Scaphoideus melanotus	3	1	2
biodiversity monitoring survey	Illinois: Vermilion County, IL25-6	Jikradia olitoria	1		1
biodiversity monitoring survey	Illinois: Vermilion County, IL25-6	Paraphlepsius irroratus	3	1	2
biodiversity monitoring survey	Illinois: Vermilion County, IL25-6	Balclutha sp.	1	1
biodiversity monitoring survey	Illinois: Vermilion County, IL25-6	Stictocephala brevis	2		2
biodiversity monitoring survey	Illinois: Vermilion County, IL25-6	Macrosteles lepida	1	1
biodiversity monitoring survey	Illinois: Vermilion County, IL25-6	Graminella nigrifrons	1	1
biodiversity monitoring survey	Illinois: Vermilion County, IL25-6	Macrosteles quadrilineatus	3	3
biodiversity monitoring survey	Illinois: Vermilion County, IL25-6	Agalliopsis novella	3	1	2
biodiversity monitoring survey	Illinois: Vermilion County, IL25-6	Agallia constricta	1	1
biodiversity monitoring survey	Illinois: Vermilion County, IL25-6	Scaphytopius acutus	3		3
biodiversity monitoring survey	Illinois: Vermilion County, IL25-5	Psyllidae	1		1
biodiversity monitoring survey	Illinois: Vermilion County, IL25-5	Osbornellus auronitens	2		2
biodiversity monitoring survey	Illinois: Vermilion County, IL25-5	Osbornellus sp.	3	2	1
biodiversity monitoring survey	Illinois: Vermilion County, IL25-5	Scaphoideus sp.	1	1
zoonosis monitoring survey	Illinois: Christian County, ER01	Derbidae	2	1	1
zoonosis monitoring survey	Illinois: Christian County, ER01	Osbornellus clarus	1		1
zoonosis monitoring survey	Illinois: Christian County, ER01	Osbornellus rotundus	2	2
zoonosis monitoring survey	Illinois: Christian County, ER01	Otiocerus sp.	2		2
zoonosis monitoring survey	Illinois: Christian County, ER01	Otiocerus sp.	3	1	2
zoonosis monitoring survey	Illinois: Christian County, ER01	Osbornellus sp.	1		1
zoonosis monitoring survey	Illinois: Christian County, ER01	Texananus majestus	1		1
zoonosis monitoring survey	Illinois: Christian County, ER01	Anotia sp.	2	1	1
zoonosis monitoring survey	Illinois: Christian County, ER01	Patara vanduzei	1		1
zoonosis monitoring survey	Illinois: Christian County, ER01	Eratoneura sp.	1	1
zoonosis monitoring survey	Illinois: Christian County, ER01	Cedusa sp.	3		3
zoonosis monitoring survey	Illinois: Christian County, ER01	Scaphoideus sp.	1	1
zoonosis monitoring survey	Illinois: Christian County, ER01	Omolicina sp.	2	2
zoonosis monitoring survey	Illinois: Christian County, ER01	Erythroneura sp.	4	9	7
zoonosis monitoring survey	Illinois: Christian County, ER01	Osbornellus sp.	2	1	1
zoonosis monitoring survey	Illinois: Christian County, ER01	Hymetta sp.	4	1	4
zoonosis monitoring survey	Illinois: Christian County, ER01	Forcipata loca	1		1
zoonosis monitoring survey	Illinois: Christian County, ER01	Erasmoneura sp.	3	2	1
zoonosis monitoring survey	Illinois: Sangamon County, ER02	Anotia sp.	4		4
zoonosis monitoring survey	Illinois: Sangamon County, ER03	Macrosteles lepida	1	1
zoonosis monitoring survey	Illinois: Sangamon County, ER03	Graphocephala coccinea	1	1
zoonosis monitoring survey	Illinois: Sangamon County, ER03	Tylozygus bifidus	2	1	1
zoonosis monitoring survey	Illinois: Sangamon County, ER03	Osbornellus auronitens	2		2
zoonosis monitoring survey	Illinois: Sangamon County, ER03	Jikradia olitoria	4	2	2
zoonosis monitoring survey	Illinois: Sangamon County, ER03	Anotia sp.	4	4	2
zoonosis monitoring survey	Illinois: Sangamon County, ER03	Hymetta sp.	1	1
zoonosis monitoring survey	Illinois: Sangamon County, ER03	Eratoneura sp.	1	1
zoonosis monitoring survey	Illinois: Sangamon County, ER03	Erasmoneura sp.	3	1	2
zoonosis monitoring survey	Illinois: Sangamon County, ER03	Erythroneura sp.	4	4	1
zoonosis monitoring survey	Illinois: Sangamon County, ER03	Macrosteles lepida	3	3
zoonosis monitoring survey	Illinois: Sangamon County, ER03	Planicephalus flavicosta	1	1
zoonosis monitoring survey	Illinois: Sangamon County, ER03	Hebata sp.	4	1	3
zoonosis monitoring survey	Illinois: Macon County, ER04	Osbornellus sp.	2	2
zoonosis monitoring survey	Illinois: Macon County, ER04	Hebata abrupta	2		2
zoonosis monitoring survey	Illinois: Macon County, ER04	Otiocerus sp.	3		3
zoonosis monitoring survey	Illinois: St. Clair County, ER07	Anotia sp.	4	1	13
zoonosis monitoring survey	Illinois: St. Clair County, ER07	Erasmoneura sp.	2		2
zoonosis monitoring survey	Illinois: St. Clair County, ER07	Osbornellus sp.	2		2
zoonosis monitoring survey	Illinois: St. Clair County, ER07	Erythroneura sp.	1	1
zoonosis monitoring survey	Illinois: St. Clair County, ER07	Sikaiana sp.	1	1
zoonosis monitoring survey	Illinois: St. Clair County, ER07	Erythridula sp.	1	1
zoonosis monitoring survey	Illinois: St. Clair County, ER07	Pintalia sp.	2	1	1
zoonosis monitoring survey	Illinois: St. Clair County, ER07	Scaphoideus sp.	1		1
zoonosis monitoring survey	Illinois: St. Clair County, ER07	Graminella nigrifrons	1	1
zoonosis monitoring survey	Illinois: St. Clair County, ER07	Paramysidia sp.	1	1
zoonosis monitoring survey	Illinois: St. Clair County, ER07	Otiocerus sp.	2		2
zoonosis monitoring survey	Illinois: St. Clair County, ER08	Erasmoneura sp.	4	1	3
zoonosis monitoring survey	Illinois: Peoria County, PR03	Pintalia sp.	1		1
zoonosis monitoring survey	Illinois: Peoria County, PR11	Prescottia lobata	1		1
zoonosis monitoring survey	Illinois: Cook County, NR01	Osbornellus sp.	4		4
zoonosis monitoring survey	Illinois: Cook County, NR03	Osbornellus sp.	2	2
zoonosis monitoring survey	Illinois: Dupage County, NR04	Chlorotettix sp.	1	1
zoonosis monitoring survey	Illinois: Dupage County, NR04	Prescottia lobata	4		4
zoonosis monitoring survey	Illinois: Dupage County, NR04	Unerus sp.	2	2
zoonosis monitoring survey	Illinois: Dupage County, NR04	Agalliopsis novella	2	2
zoonosis monitoring survey	Illinois: Dupage County, NR04	Osbornellus sp.	4	2	3
zoonosis monitoring survey	Illinois: Dupage County, NR04	Macrosteles sp.	2		2
zoonosis monitoring survey	Illinois: Dupage County, NR04	Xestocephalus sp.	4	4
zoonosis monitoring survey	Illinois: Dupage County, NR04	Planicephalus flavicosta	1		1
zoonosis monitoring survey	Illinois: Will County, NR05	Osbornellus sp.	2		2
zoonosis monitoring survey	Illinois: Will County, NR05	Anotia sp.	4		4
zoonosis monitoring survey	Illinois: Dupage County, NR07	Paraphlepsius sp.	1		1
zoonosis monitoring survey	Illinois: Dupage County, NR07	Platymetopiini	4	2	2
zoonosis monitoring survey	Illinois: Dupage County, NR07	Osbornellus sp.	4	2	2
zoonosis monitoring survey	Illinois: Dupage County, NR07	Macrosteles sp.	1		1
zoonosis monitoring survey	Illinois: Dupage County, NR07	Graminella sp.	1		1
zoonosis monitoring survey	Illinois: Dupage County, NR10	Osbornellus sp.	4	2	4
zoonosis monitoring survey	Illinois: Dupage County, NR10	Anotia sp.	4	2	2
zoonosis monitoring survey	Illinois: Dupage County, NR10	Erasmoneura sp.	1		1
zoonosis monitoring survey	Illinois: McHenry County, LC01	Jikradia olitoria	1	1
zoonosis monitoring survey	Illinois: McHenry County, LC01	Prescottia sp.	1	1
zoonosis monitoring survey	Illinois: McHenry County, LC01	Osbornellus sp.	4	1	4
zoonosis monitoring survey	Illinois: McHenry County, LC01	Otiocerus sp.	1		1
zoonosis monitoring survey	Illinois: McHenry County, LC01	Erythroneura sp.	1		1
zoonosis monitoring survey	Illinois: McHenry County, LC01	Balclutha sp.	1		1
zoonosis monitoring survey	Illinois: McHenry County, LC01	Pintalia sp.	1		1
zoonosis monitoring survey	Illinois: McHenry County, LC01	Otiocerus sp.	3	2	1
zoonosis monitoring survey	Illinois: Winnebago County, RR03	Erasmoneura vulnerata	2		2
zoonosis monitoring survey	Illinois: Winnebago County, RR03	Erythroneura sp.	2		2
zoonosis monitoring survey	Illinois: Winnebago County, RR03	Osbornellus sp.	2		2
zoonosis monitoring survey	Illinois: Johnson County, SR03	Pintalia sp.	1	1
zoonosis monitoring survey	Illinois: Massac County, SR07	Hymetta sp.	2		2
zoonosis monitoring survey	Illinois: Massac County, SR07	Erythroneura sp.	2	1	1
zoonosis monitoring survey	Illinois: Massac County, SR07	Erasmoneura sp.	1		1
zoonosis monitoring survey	Illinois: Massac County, SR07	Anotia sp.	1		1
zoonosis monitoring survey	Illinois: Massac County, SR07	Derbidae	1	1
zoonosis monitoring survey	Illinois: Massac County, SR07	Hebata abrupta	1		1
zoonosis monitoring survey	Illinois: Massac County, SR07	Erasmoneura vulnerata	1	1
zoonosis monitoring survey	Illinois: Massac County, SR07	Cedusa sp.	1	1
zoonosis monitoring survey	Illinois: Massac County, SR07	Anotia sp.	4	3	4
zoonosis monitoring survey	Illinois: Massac County, SR07	Scaphoideus sp.	1	1
zoonosis monitoring survey	Illinois: Massac County, SR07	Osbornellus sp.	3		3
zoonosis monitoring survey	Illinois: Massac County, SR07	Graminella sp.	1	1
zoonosis monitoring survey	Illinois: Massac County, SR07	Apache degeerii	3	2	1
zoonosis monitoring survey	Illinois: Massac County, SR07	Hymetta sp.	2	2
zoonosis monitoring survey	Illinois: Massac County, SR07	Otiocerus sp.	2	1	1
		Total	646	343	365

## Sheet: Table S2
	Table S2. Phytoplasma reference strains used in this paper.
		KX236145
	Code	Accession Number	Organism	Country	Host	Reference
1	PV564083 16SrIB (Mexico, Amblysellus necopinus)	PV564083	Candidatus Phytoplasma asteris	Mexico	Amblysellus necopinus	Rojas Martinez,R.I., Ronces Ramon,J.S. and Blanco,E., direct submission
2	MH843491 16SrI (USA, Catharanthus roseus)	MH843491.1	Candidatus Phytoplasma	USA	Catharanthus roseus	Lamilla,J. and Franco-Lara,L., 2018; direct submission
3	DQ174116 16SrI (USA: TX, potato)	DQ174116.1	16SrI (Aster yellows group)	USA: Texas	Potato	Lee et al., 2006
4	DQ174115 16SrI (USA: NE, potato)	DQ174115.1	16SrI (Aster yellows group)	USA: Nebraska	Potato	Lee et al., 2006
5	PQ889198 16SrI (USA: MN, Vitis)	PQ889198.1	16SrI (Aster yellows group)	USA: Minnesota	Vitis hybrid	Bratsch et al., 2025
6	PV225529 16SrI (USA: MN, Thlaspi arvense)	PV225529.1	16SrI (Aster yellows group)	USA: Minnesota	Thlaspi arvense	Zhang et al., 2025
7	KU867908 16SrI (USA: MN, Phlox paniculata)	KU867908.1	16SrI (Aster yellows group)	USA: Minnesota	Phlox paniculata	Sathoff et al., 2006
8	JF705931 16SrI (USA: AL, Macrosteles)	JF705931.1	16SrI (Aster yellows group)	USA: Alaska	Macrosteles sp.	Cheng,M., Laski,P.J. and McBeath,J.H.; direct submission
9	EU333395 16SrI (USA: MD, coneflower)	EU333395.1	16SrI (Aster yellows group)	USA: Maryland	Echinacea purpurea	Lee et al., 2008
10	KX364395 16SrIB (USA: PA, Vitis vinifera)	KX364395.1	16SrI (Aster yellows group)	USA: Pennsylvania	Vitis vinifera	Davis et al., 2018
11	PV994685 16SrIII (USA: WA, Artemisia tridentata)	PV994685.1	16SrIII (X-disease group)	USA: Washington	Artemisia tridentata	Shires et al., 2025b
12	HQ589205 16SrIII-H (USA, Poinsettia)	HQ589205.1	16SrIII (X-disease group)		Poinsettia	Kube,M., Mitrovic,J., Duduk,B. and Bertaccini,A. 2010; direct submission
13	AF060875 16SrIII-I (USA: VA, Vitis vinifera)	AF060875.1	16SrIII (X-disease group)	USA: Virginia	Vitis vinifera	Davis et al., 1998
14	PQ889195 16SrIII (USA: MN, Vitis)	PQ889195.1	16SrIII (X-disease group)	USA: Minnesota	Vitis hybrid	Bratsch et al., 2025
15	AF189288 16SrIII (USA: OR, hazelnut)	AF189288	16SrIII (X-disease group)	USA: Oregon	hazelnut	Jomantiene, R., Postman, J. D., Montano, H. G., Maas, J. L., Davis, R. E., & Johnson, K. B. (2000). First report of clover yellow edge phytoplasma in Corylus (hazelnut). Plant disease, 84(1), 102-102.
16	PQ272135 16SrIII (USA, Prunus avium)	PQ272135.1	16SrIII (X-disease group)	USA: Minnesota	Prunus avium	Shires et al., 2025
17	PQ272106 16SrIII (USA, Stellaria media)	PQ272106.1	16SrIII (X-disease group)	USA: Washington and Oregon	Stellaria media	Shires et al., 2025
18	PQ272058 16SrIII (USA, Amaranthus retroflexus)	PQ272058.1	16SrIII (X-disease group)	USA: Washington and Oregon	Amaranthus retroflexus	Shires et al., 2025
19	AF510724 16SrIII (USA: NY, Ascepias sp.)	AF510724	16SrIII (X-disease group)	USA: New York	Asclepias sp.	Davis and Dally 2002, direct submission
20	JQ044394 16SrIII-G (USA, walnut)	JQ044394.1	16SrIII (X-disease group)	USA	Walnut	Davis et al., 2013
21	HM118515 16SrIII (USA: Virginia, Asclepias)	HM118515.1	16SrIII (X-disease group)	USA: Virginia	Asclepias sp.	Valiunas,D. and Davis,R.E. 2010; direct submission
22	HQ589200 16SrIII-F (USA, periwinkle)	HQ589200.1	16SrIII (X-disease group)	USA	Periwinkle	Kube,M., Mitrovic,J., Duduk,B. and Bertaccini,A. 2010; direct submission
23	FJ226076 16SrIII (USA: MT, potato)	FJ226076.1	16SrIII (X-disease group)	USA: Montana	Potato	Lee et al., 2009
24	KF626528 16SrIIIY (USA: NJ, Vaccinium macrocarpon)	KF626528.1	Candidatus Phytoplasma	USA: New Jersey	Vaccinium macrocarpon	Lee et al., 2014
25	OR711913 16SrXI-H (USA: TX, Bothriochloa laguroides)	OR711913.1	16SrXI (Rice yellow dwarf group)	USA: Texas	Bothriochloa laguroides	Rios et al., 2024
26	OR978131 16SrXI-G (Canada, Limotettix urnura)	OR978131.1	Candidatus Phytoplasma	Canada	Limotettix urnura	Trivellone et al., 2022
27	AB741629 16SrXI (Myanmar, Eleusine indica)	AB741629.1	Goosegrass white leaf phytoplasma	Myanmar	Eleusine indica	Jung,H. and Win,N.; direct submission
28	Acholeplasma palmae	NR_029152.1	Acholeplasmataceae; Acholeplasma		type strain of Acholeplasma palmae	Gundersen et al., 1994
	References
[65]	Bratsch, S., Kim, B., Grabowski, M., Costanzo, S. 2025. First report of Candidatus Phytoplasma pruni-related strain and Candidatus Phytoplasma asteris-related strain associated with North American grapevine yellows of cultivated grapevines in Minnesota. Plant Disease.
[66]	Davis, R. E., Jomantiene, R., Dally, E. L., & Wolf, T. K. (1998). Phytoplasmas associated with grapevine yellows in Virginia belong to group 16SrI, subgroup A (tomato big bud phytoplasma subgroup), and group 16SrIII, new subgroup I.
[67]	Davis, R. E., Zhao, Y., Dally, E. L., Lee, I. M., Jomantiene, R., & Douglas, S. M. (2013). ‘Candidatus Phytoplasma pruni’, a novel taxon associated with X-disease of stone fruits, Prunus spp.: multilocus characterization based on 16S rRNA, secY, and ribosomal protein genes. International Journal of Systematic and Evolutionary Microbiology, 63(Pt_2), 766-776.
[68]	Davis, R. E., Dally, E. L., Zhao, Y., & Wolf, T. K. (2018). Genotyping points to divergent evolution of ‘Candidatus Phytoplasma asteris’ strains causing North American grapevine yellows and strains causing aster yellows. Plant Disease, 102(9), 1696-1702.
[69]	Gundersen, D. E., Lee, I. M., Rehner, S. A., Davis, R. E., & Kingsbury, D. T. (1994). Phylogeny of mycoplasmalike organisms (phytoplasmas): a basis for their classification. Journal of bacteriology, 176(17), 5244-5254.
[70]	Lee, I. M., Bottner, K. D., Secor, G., & Rivera-Varas, V. (2006). ‘Candidatus Phytoplasma americanum’, a phytoplasma associated with a potato purple top wilt disease complex. International Journal of Systematic and Evolutionary Microbiology, 56(7), 1593-1597.
[71]	Lee, I. M., Bottner, K. D., & Sun, M. (2009). An emerging potato purple top disease associated with a new 16SrIII group phytoplasma in Montana. Plant Disease, 93(9), 970-970.
[72]	Lee, I. M., Bottner, K. D., Dally, E. L., & Davis, R. E. (2008). First report of purple coneflower phyllody associated with a 16SrI-B phytoplasma in Maryland. Plant Disease, 92(4), 654-654.
[73]	Lee, I. M., Polashock, J., Bottner-Parker, K. D., Bagadia, P. G., Rodriguez-Saona, C., Zhao, Y., & Davis, R. E. (2014). New subgroup 16SrIII-Y phytoplasmas associated with false-blossom diseased cranberry (Vaccinium macrocarpon) plants and with known and potential insect vectors in New Jersey. European Journal of Plant Pathology, 139(2), 399-406.
[34]	Rios, D., Ueckert, J. A. K. E., Ong, K., Barillas, J. R., & Costanzo, S. (2024). First Report of a ‘Candidatus Phytoplasma sacchari’-Related Strain Associated with Yellowing and Decline of Silver Bluestem in Texas, USA. Plant Disease, 108(7), 2216.
[74]	Sathoff, A. E., Rajendran, D., Wannemuehler, S. D., Sweeney, K., Manan, F., Kosgey, Z. C., ... & Lockhart, B. E. (2016). First Report of a 16SrI (Aster Yellows) Group Phytoplasma in Phlox in the United States. Plant Health Progress, 17(3), 198-199.
[75]	Shires, M. K., Molnar, C., Cowell, S. J., Bishop, G., Voelker, J., Thompson, A. A., ... & Harper, S. J. (2025). Alternative hosts of ‘Candidatus Phytoplasma pruni’identified through surveys and vector gut content analysis. Plant Health Progress, PHP-09.
[76]	Shires, M., Molnar, C., Hoskins, M. C., & Harper, S. (2025b). First report of a ‘Candidatus Phytoplasma pruni’-related strain associated with chlorosis and decline of Artemisia tridentata in Washington State. Plant Disease, (ja).
[77]	Zhang, J. X., Arenz, B., Alvarez‐Quinto, R., & Anderson, J. A. (2025). First report of aster yellows phytoplasma (‘Candidatus Phytoplasma asteris’) in Thlaspi arvense (pennycress) in the United States. New Disease Reports, 51(2), e70037.

## Sheet: Table S3
Table S3. List of 16 Auchenorrhyncha insects that tested positive for phytoplasmas and gel electrophoresis signals after nested PCRs. - no signal; + weak; ++ moderately strong, +++ strong signal.
molecular_id	PCR_id	species	qPCR - Cq value	Gel Electrophoresis signal	Consensus sequence length (bp)
85-35.2	A1	Macrosteles lepida	24.35	-
85-45.1	A2	Macrosteles lepida	21.97	+++	1270
87-55.1	A3	Scaphytopius magdalensis	30.99	+
90-23.3	A4	Osbornellus auronitens	33.17	-
90-79.1	A5	Eratonera sp.	33.96	+
91-50.1	A6	Osbornellus clarus	24.02	+++	1242
91-58.1	B1	Agalliopsis novella	31.35	+
91-51.1	B2	Osbornellus rotundus	34.64	+
91-64.1	B3	Planicephalus flavicosta	34.04	+
92-1.1	B4	Latalus missellus	25.85	++	1268
92-7.3	B5	Pendarus punctiscriptus	23.21	+++	1615
92-34.4	B6	Paraphlepsius irroratus	34.48	-
92-36.2	C1	Stictocephala brevis	19.08	+++	1669
92-50.1	C2	Agalliopsis novella	30.59	-
92-54.2	C3	Scaphytopius acutus	34.05	+
93-15.1	C4	Jikradia olitoria	30.09	+
